# Supplementary material for: trans-Ethyl­enedi-p-phenyl­ene diacetate
Source: Acta Crystallogr Sect E Struct Rep Online. 2009 Aug 26;65(Pt 9):o2229. doi: 10.1107/S1600536809032620 (PMC2970084; doi:10.1107/S1600536809032620)
Supplement: Supplementary file 2 [file e-65-o2229-Isup2.hkl]

# 
# h,k,l, Fc-squared, Fo-squared, sigma(Fo-squared) and status flag 
# 
data_I
_shelx_title ' stri42a  100 K .52 .36 .34 prism' 
_shelx_refln_list_code          4 
_shelx_F_calc_maximum      114.58 
_exptl_crystal_F_000       312.00 
_reflns_d_resolution_high  0.7829 
 
loop_ 
 _symmetry_equiv_pos_as_xyz 
 'x, y, z' 
 '-x, y+1/2, -z+1/2' 
 '-x, -y, -z' 
 'x, -y-1/2, z-1/2' 
 
_cell_length_a     9.7430 
_cell_length_b     7.2839 
_cell_length_c    11.2723 
_cell_angle_alpha  90.000 
_cell_angle_beta  113.649 
_cell_angle_gamma  90.000 
 
_shelx_F_squared_multiplier     1.000 
 
loop_ 
 _refln_index_h 
 _refln_index_k 
 _refln_index_l 
 _refln_F_squared_calc 
 _refln_F_squared_meas 
 _refln_F_squared_sigma 
 _refln_observed_status 
   1   0   0      413.15      393.15     12.00 o 
   2   0   0     1820.32     1798.85     76.98 o 
   3   0   0     4485.69     4421.22    200.71 o 
   4   0   0      138.40      141.10      6.06 o 
   5   0   0      163.54      189.97      7.06 o 
   6   0   0      492.48      502.57     20.72 o 
   7   0   0      280.65      274.62     14.28 o 
   8   0   0      132.48      127.41      9.82 o 
   9   0   0       11.16       10.75      7.52 o 
  10   0   0       28.94       24.87      6.45 o 
  11   0   0        4.53       11.67      8.90 o 
   1   1   0      264.42      231.29      3.99 o 
   2   1   0     1327.25     1291.68     34.79 o 
   3   1   0     2114.30     2168.36     48.30 o 
   4   1   0       15.84       19.34      1.28 o 
   5   1   0      437.97      462.67     12.19 o 
   6   1   0      620.53      649.22     19.81 o 
   7   1   0        3.40        5.24      2.64 o 
   8   1   0       33.79       36.33      4.35 o 
   9   1   0       57.33       61.62      6.60 o 
  10   1   0       18.03       28.80      5.31 o 
  11   1   0        1.38        4.34      6.02 o 
   0   2   0     7911.27     7273.20    188.04 o 
   1   2   0     4220.27     3985.20     70.15 o 
   2   2   0      415.76      409.22     10.04 o 
   3   2   0      132.90      125.26      4.54 o 
   4   2   0      918.16      937.46     20.84 o 
   5   2   0      619.35      632.02     24.26 o 
   6   2   0      499.89      524.32     15.12 o 
   7   2   0        1.32        2.02      2.38 o 
   8   2   0        9.63       15.98      5.14 o 
   9   2   0       10.72       15.74      5.69 o 
  10   2   0        0.83       -0.63      4.13 o 
  11   2   0       10.90        8.53      5.27 o 
   1   3   0      966.24     1011.90     19.45 o 
   2   3   0      321.19      330.86      6.54 o 
   3   3   0      614.76      679.20     12.09 o 
   4   3   0       43.58       39.85      1.90 o 
   5   3   0        6.20        7.05      1.35 o 
   6   3   0      102.10      107.73      4.02 o 
   7   3   0      160.96      177.95      6.91 o 
   8   3   0       29.51       29.79      5.31 o 
   9   3   0        0.01        4.00      5.15 o 
  10   3   0       11.15        8.99      6.91 o 
   0   4   0      283.78      303.17      9.67 o 
   1   4   0      158.82      171.02      4.09 o 
   2   4   0        0.09        1.61      0.93 o 
   3   4   0      362.03      343.00      7.55 o 
   4   4   0        2.83        1.37      3.51 o 
   5   4   0       23.01       20.63      1.72 o 
   6   4   0      281.59      287.73      9.54 o 
   7   4   0       10.30        8.91      2.21 o 
   8   4   0       43.60       42.02      3.97 o 
   9   4   0        3.00        0.34      4.54 o 
  10   4   0        9.85        7.78      6.53 o 
   1   5   0       85.54       81.94      2.99 o 
   2   5   0        9.76        7.22      1.28 o 
   3   5   0      290.62      287.52      7.09 o 
   4   5   0        0.02       -0.24      1.82 o 
   5   5   0        0.08       -1.90      1.90 o 
   6   5   0       76.60       82.69      5.99 o 
   7   5   0        2.17        1.57      2.76 o 
   8   5   0       23.77       29.02      4.99 o 
   9   5   0        1.06        1.58      4.87 o 
   0   6   0       64.98       57.41      4.14 o 
   1   6   0       49.85       49.60      4.99 o 
   2   6   0       28.40       28.86      2.19 o 
   3   6   0      284.56      283.60     10.22 o 
   4   6   0       15.46       21.66      7.21 o 
   5   6   0        6.47       10.45      3.95 o 
   6   6   0       10.23       12.84      3.56 o 
   7   6   0        0.01       -0.65      3.09 o 
   8   6   0        0.34       -1.31      5.94 o 
   1   7   0      174.28      184.07      8.52 o 
   2   7   0       12.73       11.49      3.17 o 
   3   7   0      126.89      117.55     10.13 o 
   4   7   0        0.24        1.83      3.25 o 
   5   7   0       29.34       36.88      5.40 o 
   6   7   0       96.46       98.07      8.39 o 
   7   7   0       48.91       50.81      9.52 o 
   0   8   0      318.05      391.74     24.56 o 
   1   8   0       98.39      102.08      7.00 o 
   2   8   0      148.15      158.91      9.49 o 
   3   8   0       16.49       21.12      4.48 o 
   4   8   0       57.87       51.42      8.90 o 
   5   8   0        2.32       -1.38      5.07 o 
 -11   1   1       25.49       33.47      5.48 o 
 -10   1   1       14.04       21.95      4.45 o 
  -9   1   1       38.57       46.35      5.30 o 
  -8   1   1        0.56        0.50      3.76 o 
  -7   1   1        8.53       12.77      2.40 o 
  -6   1   1        0.01       -0.45      1.50 o 
  -5   1   1      385.75      439.75     10.46 o 
  -4   1   1      174.35      184.01      4.23 o 
  -3   1   1       11.99       16.76      0.96 o 
  -2   1   1    13128.21    11620.29    423.83 o 
  -1   1   1     1365.35     1260.53     21.51 o 
   0   1   1     1937.66     1776.60     37.23 o 
   1   1   1       13.05       17.19      0.76 o 
   2   1   1        2.50        4.84      0.78 o 
   3   1   1      537.90      562.70     11.65 o 
   4   1   1     1479.64     1539.32     40.52 o 
   5   1   1      161.36      190.26      5.24 o 
   6   1   1       53.34       64.46      4.23 o 
   7   1   1        1.16        5.83      3.58 o 
   8   1   1        4.69        3.91      3.26 o 
   9   1   1        6.25       11.74      4.23 o 
  10   1   1       89.53       79.72      8.57 o 
 -11   2   1       48.08       42.00      7.43 o 
 -10   2   1        9.45        1.55      5.05 o 
  -9   2   1       11.61       13.66      3.57 o 
  -8   2   1      205.57      210.94     10.73 o 
  -7   2   1        6.29       10.85      2.55 o 
  -6   2   1        0.41        1.04      1.57 o 
  -5   2   1        5.98        4.68      1.14 o 
  -4   2   1      213.19      206.00      4.71 o 
  -3   2   1       16.21       19.05      1.00 o 
  -2   2   1     4348.84     4088.66     68.10 o 
  -1   2   1     1106.22     1013.67     18.20 o 
   0   2   1     1352.56     1229.91     25.93 o 
   1   2   1     2785.49     2701.22     49.70 o 
   2   2   1      392.26      364.87      7.07 o 
   3   2   1     1128.83     1144.29     21.22 o 
   4   2   1       21.83       20.71      1.52 o 
   5   2   1       27.34       32.08      3.87 o 
   6   2   1       59.70       66.45      6.91 o 
   7   2   1        0.35        4.28      4.11 o 
   8   2   1        0.02        2.40      4.76 o 
   9   2   1        9.31        2.94      4.07 o 
  10   2   1       10.57       13.58     10.59 o 
 -11   3   1        0.19        5.14      5.43 o 
 -10   3   1       17.03       21.17      4.63 o 
  -9   3   1        2.11        0.03      2.77 o 
  -8   3   1      249.87      259.10     10.02 o 
  -7   3   1        0.21        1.99      2.27 o 
  -6   3   1      168.19      170.74      5.08 o 
  -5   3   1      446.98      434.25      9.75 o 
  -4   3   1      228.19      228.24      4.83 o 
  -3   3   1     1049.09     1068.57     20.50 o 
  -2   3   1     1629.49     1613.18     28.14 o 
  -1   3   1      306.08      305.03      6.12 o 
   0   3   1       26.71       30.58      1.82 o 
   1   3   1        1.56        3.15      1.24 o 
   2   3   1      245.44      246.24      5.92 o 
   3   3   1      338.78      361.87     15.84 o 
   4   3   1      522.08      554.49     11.64 o 
   5   3   1        3.61        3.29      1.44 o 
   6   3   1        0.09       -1.37      1.75 o 
   7   3   1        1.03        2.59      2.07 o 
   8   3   1        1.37       -0.29      3.87 o 
   9   3   1        2.64        5.58      5.83 o 
  10   3   1       31.85       32.68      7.23 o 
 -10   4   1       14.62       13.90      7.06 o 
  -9   4   1       21.53       20.98      3.65 o 
  -8   4   1       91.68       98.03      6.90 o 
  -7   4   1       16.74       17.09      2.50 o 
  -6   4   1        9.99        9.74      1.92 o 
  -5   4   1        0.01        2.68      1.49 o 
  -4   4   1       33.69       30.71      2.05 o 
  -3   4   1      749.70      744.23     14.57 o 
  -2   4   1      898.95      882.76     15.81 o 
  -1   4   1       39.17       40.17      1.52 o 
   0   4   1        6.77        7.51      1.34 o 
   1   4   1      398.89      408.73      9.01 o 
   2   4   1        9.01        6.72      1.24 o 
   3   4   1      258.69      249.91      6.56 o 
   4   4   1        0.10        0.79      1.40 o 
   5   4   1        8.17        9.45      1.72 o 
   6   4   1        9.40        7.82      1.89 o 
   7   4   1        0.02       -1.00      2.25 o 
   8   4   1        0.68        2.40      3.83 o 
   9   4   1        0.15        8.84     15.81 o 
  -9   5   1        0.14       -2.33      4.74 o 
  -8   5   1      314.26      349.94     14.14 o 
  -7   5   1        6.38        9.29      2.19 o 
  -6   5   1       58.16       55.23      4.13 o 
  -5   5   1     1124.12     1121.93     30.81 o 
  -4   5   1      338.03      343.82     10.13 o 
  -3   5   1      598.03      598.37     14.48 o 
  -2   5   1      140.86      136.86      3.98 o 
  -1   5   1        8.17        7.23      1.07 o 
   0   5   1       40.57       47.90      2.92 o 
   1   5   1       89.74       97.53      3.63 o 
   2   5   1      201.04      193.55      6.14 o 
   3   5   1       51.77       60.88      3.96 o 
   4   5   1       56.18       50.90      4.28 o 
   5   5   1       31.53       33.46      4.61 o 
   6   5   1        3.30        0.82      3.96 o 
   7   5   1        0.57        3.03      3.56 o 
   8   5   1        2.37        4.85      4.34 o 
   9   5   1        1.21        6.65      6.77 o 
  -9   6   1       63.21       69.54     11.05 o 
  -8   6   1        8.59        9.41      4.13 o 
  -7   6   1       10.20        4.09      4.46 o 
  -6   6   1        0.08        0.18      2.54 o 
  -5   6   1        0.16        0.44      2.21 o 
  -4   6   1       28.90       29.76      3.63 o 
  -3   6   1      754.41      751.58     21.06 o 
  -2   6   1        0.55        0.75      1.61 o 
  -1   6   1      125.77      125.26      4.84 o 
   0   6   1      338.89      340.65     11.44 o 
   1   6   1        4.45        2.73      1.46 o 
   2   6   1      203.13      197.97      6.76 o 
   3   6   1       14.44       16.36      2.29 o 
   4   6   1       13.80       16.36      3.02 o 
   5   6   1        0.28        4.05      3.42 o 
   6   6   1       17.93       17.31      4.14 o 
   7   6   1       15.92       18.57      6.60 o 
   8   6   1        0.37       -4.70      4.70 o 
  -7   7   1       11.39        9.82      8.29 o 
  -6   7   1      116.41      105.42      7.62 o 
  -5   7   1      199.01      190.63     24.25 o 
  -4   7   1      254.23      275.67     12.16 o 
  -3   7   1        1.26        3.07      3.15 o 
  -2   7   1      282.12      306.78     12.82 o 
  -1   7   1        0.00        2.62      4.61 o 
   0   7   1        1.76        2.33      3.61 o 
   1   7   1      270.11      274.13     11.48 o 
   2   7   1       24.92       35.61      5.53 o 
   3   7   1        0.01       -2.63      2.64 o 
   4   7   1       12.29       10.17      3.10 o 
   5   7   1       12.06        6.24      3.87 o 
   6   7   1        3.89        3.95      3.36 o 
   7   7   1       19.90       16.51      5.64 o 
  -6   8   1       12.09       -8.90      8.90 o 
  -5   8   1       32.47       35.15      7.68 o 
  -4   8   1      231.19      232.41     15.66 o 
  -3   8   1      146.76      134.62     12.43 o 
  -2   8   1      133.37      145.22     11.97 o 
  -1   8   1       40.61       47.73      4.40 o 
   0   8   1        4.80        6.86      3.54 o 
   1   8   1       56.13       57.33      7.75 o 
   2   8   1       69.19       69.07      5.70 o 
   3   8   1       17.58       18.30      4.14 o 
   4   8   1        0.86        2.20      4.84 o 
   5   8   1       16.30       18.27      6.60 o 
  -3   9   1       27.76       17.81      6.60 o 
  -2   9   1      118.69      132.78     13.82 o 
  -1   9   1       26.20       15.50      6.60 o 
   0   9   1        0.48        6.75      5.07 o 
 -11   0   2       22.67       32.24      9.82 o 
 -10   0   2       25.29       21.03      7.21 o 
  -9   0   2      204.37      208.77     13.51 o 
  -8   0   2      124.04      113.90      9.52 o 
  -7   0   2      307.78      321.29     15.81 o 
  -6   0   2       16.32       16.73      3.53 o 
  -5   0   2      239.68      196.68      7.70 o 
  -4   0   2      198.67      179.61      6.16 o 
  -3   0   2      234.92      199.71      5.74 o 
  -2   0   2     1015.05      958.70     26.74 o 
  -1   0   2      451.22      425.29     12.41 o 
   0   0   2      475.86      408.74      9.16 o 
   1   0   2      283.60      279.87     11.36 o 
   2   0   2       31.18       30.17      2.46 o 
   3   0   2      335.78      381.78     12.59 o 
   4   0   2        0.67        4.13      1.62 o 
   5   0   2      108.75      116.36      7.68 o 
   6   0   2       73.79       70.92      8.14 o 
   7   0   2        6.92       10.28      4.91 o 
   8   0   2      146.53      129.25     11.67 o 
   9   0   2      236.18      212.76     16.27 o 
  10   0   2       61.77       68.77     11.51 o 
 -11   1   2        0.67       -2.10      4.97 o 
 -10   1   2        0.32        1.43      3.58 o 
  -9   1   2        0.34        3.50      3.30 o 
  -8   1   2       12.01       10.72      2.97 o 
  -7   1   2        0.80       -2.55      6.37 o 
  -6   1   2      264.30      248.04      6.96 o 
  -5   1   2        5.77        7.75      1.26 o 
  -4   1   2      134.91      136.48      3.21 o 
  -3   1   2     1654.86     1596.05     36.11 o 
  -2   1   2      577.18      504.98     10.22 o 
  -1   1   2      726.29      705.25     14.48 o 
   0   1   2      812.39      788.06     14.61 o 
   1   1   2     1053.33      989.57     19.32 o 
   2   1   2       52.27       51.42      1.81 o 
   3   1   2      154.36      140.56      3.79 o 
   4   1   2      275.14      279.13      7.07 o 
   5   1   2       57.97       59.51      7.91 o 
   6   1   2       19.56       22.38      3.32 o 
   7   1   2       87.76       75.38      6.49 o 
   8   1   2        2.82        3.44      5.14 o 
   9   1   2        0.79       -2.25      4.64 o 
  10   1   2        4.83       11.79      6.49 o 
 -11   2   2       12.61        4.29      4.57 o 
 -10   2   2       14.30        3.57      3.65 o 
  -9   2   2        2.21        5.98      3.44 o 
  -8   2   2        5.00        8.16      3.31 o 
  -7   2   2      103.27       94.66      5.18 o 
  -6   2   2      836.67      830.90     20.47 o 
  -5   2   2      185.05      190.15      5.19 o 
  -4   2   2      418.00      436.47      8.05 o 
  -3   2   2      511.39      491.29      8.97 o 
  -2   2   2      100.46      109.86      3.40 o 
  -1   2   2        4.64        5.12      0.66 o 
   0   2   2       32.95       31.25      1.13 o 
   1   2   2       55.62       53.49      1.67 o 
   2   2   2     1573.10     1658.03     48.52 o 
   3   2   2       63.20       56.66      2.23 o 
   4   2   2       45.25       51.18      2.77 o 
   5   2   2      198.37      191.36      7.43 o 
   6   2   2       91.59       73.96      5.20 o 
   7   2   2       21.47       19.98      4.26 o 
   8   2   2      206.39      184.75     10.79 o 
   9   2   2       15.29       13.96      5.16 o 
  10   2   2        0.95       -0.06      6.40 o 
 -11   3   2       19.35       26.91      9.06 o 
 -10   3   2        0.35        2.69      3.33 o 
  -9   3   2       92.81       94.00      6.01 o 
  -8   3   2      103.76       93.29      4.99 o 
  -7   3   2      403.47      399.00     11.95 o 
  -6   3   2      814.24      801.67     18.53 o 
  -5   3   2      133.80      141.85      3.90 o 
  -4   3   2      993.15      988.87     19.07 o 
  -3   3   2      235.21      261.14      5.01 o 
  -2   3   2      568.83      626.95     28.53 o 
  -1   3   2       70.61       72.18      1.92 o 
   0   3   2      600.87      600.71     11.70 o 
   1   3   2      257.79      260.66     11.88 o 
   2   3   2        6.30       11.67      1.19 o 
   3   3   2      269.20      264.31      6.75 o 
   4   3   2       40.31       38.63      2.74 o 
   5   3   2        4.87        5.68      3.11 o 
   6   3   2        0.00        0.53      1.57 o 
   7   3   2        0.66        1.34      2.53 o 
   8   3   2      135.02      124.98     10.13 o 
   9   3   2       31.73       32.84      6.42 o 
 -10   4   2      305.00      299.56     18.08 o 
  -9   4   2        7.54        6.72      2.98 o 
  -8   4   2      128.78      125.23      6.05 o 
  -7   4   2      806.25      787.43     21.95 o 
  -6   4   2      137.09      139.23      5.17 o 
  -5   4   2       94.60       95.64      3.27 o 
  -4   4   2      505.58      496.98     12.66 o 
  -3   4   2      517.29      540.62     11.85 o 
  -2   4   2      473.69      458.98      9.70 o 
  -1   4   2      640.34      633.30     12.96 o 
   0   4   2     1227.64     1236.81     26.55 o 
   1   4   2      868.53      891.62     18.65 o 
   2   4   2       62.43       77.28      2.83 o 
   3   4   2       12.16        9.81      1.83 o 
   4   4   2       19.70       22.04      2.87 o 
   5   4   2       15.83       10.57      2.49 o 
   6   4   2       18.55       16.66      3.60 o 
   7   4   2        0.04        3.57      3.51 o 
   8   4   2       24.10       18.94      4.64 o 
   9   4   2       39.20       52.79      8.09 o 
 -10   5   2       13.92       18.50      5.10 o 
  -9   5   2       19.68       19.29      5.28 o 
  -8   5   2       93.02       95.66      5.90 o 
  -7   5   2       25.46       24.51      2.91 o 
  -6   5   2       69.86       66.03      3.41 o 
  -5   5   2      953.76      930.99     24.37 o 
  -4   5   2        3.95        0.96      1.15 o 
  -3   5   2        0.62        2.66      1.51 o 
  -2   5   2      143.36      132.28      4.12 o 
  -1   5   2      106.65      108.01      3.57 o 
   0   5   2       77.35       74.55      3.64 o 
   1   5   2      195.92      195.00      8.14 o 
   2   5   2       68.97       78.17      3.06 o 
   3   5   2       14.01       15.87      2.36 o 
   4   5   2       58.86       57.41      4.66 o 
   5   5   2        2.98        2.29      2.67 o 
   6   5   2        0.35        7.02      3.36 o 
   7   5   2       29.25       20.56      6.25 o 
   8   5   2        0.79        4.34      4.77 o 
  -9   6   2       76.16       84.12     12.13 o 
  -8   6   2        1.56       -3.68      8.29 o 
  -7   6   2       56.70       54.05      5.77 o 
  -6   6   2      462.30      461.55     18.01 o 
  -5   6   2      156.43      138.94      7.54 o 
  -4   6   2      970.83      918.65     26.74 o 
  -3   6   2       14.88       16.40      1.74 o 
  -2   6   2       36.81       39.88      2.92 o 
  -1   6   2      325.11      316.85     10.92 o 
   0   6   2      245.58      256.88      8.74 o 
   1   6   2       18.45       17.28      3.61 o 
   2   6   2      167.19      174.03     14.58 o 
   3   6   2       17.99       17.83      3.31 o 
   4   6   2        0.19        0.49      2.69 o 
   5   6   2        0.03       -1.27      2.58 o 
   6   6   2       22.59       21.73      4.48 o 
   7   6   2       16.58       17.36      4.83 o 
  -8   7   2        0.23       -1.69      8.75 o 
  -7   7   2       35.32       33.46      9.06 o 
  -6   7   2       20.46       22.41      8.60 o 
  -5   7   2      477.38      444.70     28.09 o 
  -4   7   2       11.48       15.87      3.28 o 
  -3   7   2      260.05      289.73     14.58 o 
  -2   7   2      120.38      124.82      6.22 o 
  -1   7   2       61.00       71.03      6.22 o 
   0   7   2      350.50      374.36     18.88 o 
   1   7   2       14.10       14.69      2.90 o 
   2   7   2        2.73       -0.26      3.68 o 
   3   7   2        3.26        4.82      3.23 o 
   4   7   2        5.57        4.43      4.39 o 
   5   7   2       13.92       19.21      4.01 o 
   6   7   2        2.84        7.08      5.07 o 
  -6   8   2        5.93        9.36      7.06 o 
  -5   8   2        4.90        2.92      7.98 o 
  -4   8   2      299.88      290.58     21.95 o 
  -3   8   2      112.61      114.05     10.59 o 
  -2   8   2        6.77       -4.76      4.76 o 
  -1   8   2      226.36      229.18     17.19 o 
   0   8   2       17.35       18.42      6.14 o 
   1   8   2        7.08        8.54      3.20 o 
   2   8   2        2.43       12.13      5.83 o 
   3   8   2       50.37       50.96      4.81 o 
   4   8   2        0.60       -4.46      4.46 o 
  -3   9   2       18.20       15.81      8.60 o 
  -2   9   2        5.61        6.14      5.99 o 
  -1   9   2        5.38        7.83      5.68 o 
   0   9   2        0.01       -2.30      7.83 o 
   1   9   2       85.66       85.50     11.36 o 
 -12   1   3        0.02       -2.39      5.05 o 
 -11   1   3       30.57       36.97      5.52 o 
 -10   1   3       65.46       56.37      5.80 o 
  -9   1   3      677.76      715.31     26.57 o 
  -8   1   3      867.59      931.50     31.65 o 
  -7   1   3        3.89        5.60      1.89 o 
  -6   1   3      105.96       96.15      3.46 o 
  -5   1   3     1062.73     1046.44     21.65 o 
  -4   1   3       44.03       56.76      1.87 o 
  -3   1   3     2700.37     2592.35     51.20 o 
  -2   1   3       57.66       54.70      1.80 o 
  -1   1   3       14.34       15.86      0.59 o 
   0   1   3        0.09        0.76      0.36 o 
   1   1   3       87.83       88.58      2.03 o 
   2   1   3        0.00       -0.26      0.97 o 
   3   1   3       79.40       72.96      2.62 o 
   4   1   3       11.65       14.19      2.19 o 
   5   1   3        0.53       -0.47      2.03 o 
   6   1   3       57.89       56.19      4.74 o 
   7   1   3       76.94       70.08      6.77 o 
   8   1   3        3.42       10.19      8.83 o 
   9   1   3      133.86      130.83     10.31 o 
  10   1   3        0.36       -2.59     10.13 o 
 -11   2   3      213.01      232.94     13.22 o 
 -10   2   3       92.51      114.17     16.66 o 
  -9   2   3        0.03        0.75      3.84 o 
  -8   2   3      577.51      584.76     19.03 o 
  -7   2   3       67.78       65.84      3.53 o 
  -6   2   3      205.95      216.79      6.79 o 
  -5   2   3       19.36       25.09      2.17 o 
  -4   2   3       65.21       72.77      2.07 o 
  -3   2   3      202.40      201.22      4.48 o 
  -2   2   3      500.14      514.39     12.69 o 
  -1   2   3       39.64       36.88      1.10 o 
   0   2   3       76.25       79.40      2.92 o 
   1   2   3       33.30       33.86      1.47 o 
   2   2   3       25.24       24.25      1.48 o 
   3   2   3        0.82       -0.43      1.30 o 
   4   2   3        6.83        9.67      2.86 o 
   5   2   3        6.97       11.71      2.62 o 
   6   2   3      151.07      128.33      9.29 o 
   7   2   3        0.09        1.75      3.99 o 
   8   2   3       19.89       21.38      4.66 o 
   9   2   3        8.99       10.02      9.21 o 
 -11   3   3        0.05       -1.04      5.20 o 
 -10   3   3        0.05        2.85      3.12 o 
  -9   3   3      462.30      488.31     14.18 o 
  -8   3   3      254.34      259.83      9.01 o 
  -7   3   3        7.59       11.17      1.85 o 
  -6   3   3        3.80        3.95      1.15 o 
  -5   3   3       10.25       11.94      1.38 o 
  -4   3   3        5.14        3.92      0.70 o 
  -3   3   3      190.50      199.09      3.95 o 
  -2   3   3      739.62      774.59     66.83 o 
  -1   3   3       63.79       68.69      2.22 o 
   0   3   3       77.50       81.90      2.20 o 
   1   3   3      101.60       99.90      4.50 o 
   2   3   3        0.84       -0.15      1.03 o 
   3   3   3        0.07        0.86      2.37 o 
   4   3   3       40.86       42.12      3.32 o 
   5   3   3        0.05       -0.05      0.86 o 
   6   3   3      160.84      144.45      6.18 o 
   7   3   3       25.53       27.23      7.44 o 
   8   3   3       19.92       18.81      5.58 o 
   9   3   3       22.86       28.28      5.81 o 
 -11   4   3       38.89       31.78      6.12 o 
 -10   4   3        9.05       10.54      4.29 o 
  -9   4   3        2.75       -2.17      2.58 o 
  -8   4   3      157.06      142.73      6.67 o 
  -7   4   3       22.41       22.10      2.35 o 
  -6   4   3      122.24      113.39      4.48 o 
  -5   4   3       46.79       44.29      2.30 o 
  -4   4   3        3.69        2.12      0.87 o 
  -3   4   3      168.69      159.19      5.18 o 
  -2   4   3      441.72      443.51     15.20 o 
  -1   4   3        7.28       10.12      0.95 o 
   0   4   3        0.76        0.20      0.75 o 
   1   4   3       39.79       40.53      1.55 o 
   2   4   3        3.66        3.70      1.44 o 
   3   4   3       13.17       16.01      2.24 o 
   4   4   3        8.82        8.28      2.67 o 
   5   4   3       21.73       16.34      3.82 o 
   6   4   3      122.55      112.11      7.05 o 
   7   4   3        6.25        8.05      4.51 o 
   8   4   3       15.64       11.22      4.80 o 
 -10   5   3        0.28        6.60      7.98 o 
  -9   5   3       28.27       25.88      4.16 o 
  -8   5   3       21.50       24.84      6.60 o 
  -7   5   3        0.01        0.38      1.87 o 
  -6   5   3      183.49      161.71      7.15 o 
  -5   5   3      216.71      229.09      9.54 o 
  -4   5   3       22.94       24.36      1.56 o 
  -3   5   3       34.20       29.24      1.60 o 
  -2   5   3      280.15      310.80     15.27 o 
  -1   5   3       54.08       53.31      4.30 o 
   0   5   3      142.58      163.74      6.16 o 
   1   5   3        3.78        2.88      2.47 o 
   2   5   3        0.02        2.35      1.86 o 
   3   5   3       12.07       10.23      2.25 o 
   4   5   3       47.72       45.88      5.05 o 
   5   5   3        4.12       -0.91      2.27 o 
   6   5   3      170.86      140.41      8.23 o 
   7   5   3       10.62        8.82      4.82 o 
   8   5   3        1.73       -1.94      5.40 o 
  -9   6   3        0.20       -2.15      6.60 o 
  -8   6   3        6.71        7.98      6.60 o 
  -7   6   3      157.47      154.73     14.74 o 
  -6   6   3       10.92        9.58      2.74 o 
  -5   6   3      106.54      103.17      5.72 o 
  -4   6   3        6.81        7.87      4.45 o 
  -3   6   3        3.52        1.06      2.46 o 
  -2   6   3      117.95      129.69      5.68 o 
  -1   6   3       41.07       39.90      5.07 o 
   0   6   3        0.06        0.24      1.44 o 
   1   6   3        5.27        2.93      1.84 o 
   2   6   3        5.53        2.78      2.47 o 
   3   6   3        0.37       -2.13      2.13 o 
   4   6   3       39.44       44.99      5.45 o 
   5   6   3       53.73       48.64     14.89 o 
   6   6   3        0.01       -1.25      3.83 o 
   7   6   3        2.21       10.71      4.63 o 
  -8   7   3        0.00        2.00      9.67 o 
  -7   7   3        9.77        5.99      6.14 o 
  -6   7   3      287.23      253.44     20.72 o 
  -5   7   3       79.35       79.67      8.44 o 
  -4   7   3        5.10        4.30      4.45 o 
  -3   7   3       78.10       77.52      7.37 o 
  -2   7   3       21.05       21.30      4.07 o 
  -1   7   3       74.15       79.76      4.68 o 
   0   7   3       23.04       22.18      4.68 o 
   1   7   3        8.90        6.29      2.82 o 
   2   7   3        7.07        7.94      3.80 o 
   3   7   3       48.10       52.47      5.51 o 
   4   7   3       18.37       12.63      5.22 o 
   5   7   3       21.50       20.80      4.93 o 
   6   7   3       18.46       13.31      4.99 o 
  -6   8   3       37.61       25.33      8.29 o 
  -5   8   3        0.39       -4.76      5.53 o 
  -4   8   3       14.05       13.20      7.83 o 
  -3   8   3       28.42       32.70      8.60 o 
  -2   8   3        3.52       -5.07      7.52 o 
  -1   8   3       68.09       58.95      8.75 o 
   0   8   3        4.99       11.05      7.37 o 
   1   8   3       28.97       29.47      6.60 o 
   2   8   3       20.89       26.71      7.52 o 
   3   8   3        0.12        3.68      7.52 o 
   4   8   3        0.27        6.60      7.21 o 
  -2   9   3       22.31       14.58      9.06 o 
  -1   9   3        0.10       -4.76      4.91 o 
   0   9   3       16.08       11.36      6.60 o 
 -12   0   4        1.96        8.60      7.52 o 
 -11   0   4      239.48      242.69     18.57 o 
 -10   0   4     1003.93     1055.65     53.27 o 
  -9   0   4       28.81       35.46      6.60 o 
  -8   0   4      169.47      172.54     10.59 o 
  -7   0   4      133.48      125.72      8.60 o 
  -6   0   4       87.83       86.88      4.02 o 
  -5   0   4     1328.57     1446.32     41.90 o 
  -4   0   4     1413.45     1451.28     50.13 o 
  -3   0   4      177.51      179.91      6.29 o 
  -2   0   4       94.04       96.03      2.77 o 
  -1   0   4     1439.99     1406.41     27.84 o 
   0   0   4      511.22      507.89     10.64 o 
   1   0   4      381.45      399.52     10.36 o 
   2   0   4      860.91      904.71     36.30 o 
   3   0   4      322.56      321.16     18.57 o 
   4   0   4      192.08      182.52     10.28 o 
   5   0   4        1.79        3.53      4.61 o 
   6   0   4      133.77      137.85     11.97 o 
   7   0   4       74.56       91.34     10.28 o 
   8   0   4       36.00       31.62      7.83 o 
   9   0   4       42.35       38.38     11.51 o 
 -12   1   4       20.57       13.27      4.94 o 
 -11   1   4       18.04       22.00      4.28 o 
 -10   1   4        1.50        4.94      4.13 o 
  -9   1   4        0.52       -2.01      3.61 o 
  -8   1   4        6.08        3.11      2.75 o 
  -7   1   4      180.37      191.78      6.57 o 
  -6   1   4       98.27       98.94      3.45 o 
  -5   1   4        0.50        0.02      0.97 o 
  -4   1   4      260.84      266.93      6.71 o 
  -3   1   4      394.43      380.81      8.17 o 
  -2   1   4      305.38      305.48      5.36 o 
  -1   1   4       11.68        7.37      0.62 o 
   0   1   4      155.33      156.15      3.03 o 
   1   1   4     1074.25     1118.27     20.18 o 
   2   1   4      111.47      108.56      2.90 o 
   3   1   4       16.31       19.57      2.06 o 
   4   1   4       85.44       89.00      5.09 o 
   5   1   4      101.82      101.87      5.31 o 
   6   1   4       33.79       32.52      5.20 o 
   7   1   4       49.63       50.42      5.97 o 
   8   1   4       82.05       78.69      7.40 o 
   9   1   4       35.83       46.07     12.28 o 
 -12   2   4       26.62       17.22      7.83 o 
 -11   2   4      220.42      220.88     13.98 o 
 -10   2   4      265.31      286.27     17.81 o 
  -9   2   4       16.98       17.72      5.68 o 
  -8   2   4      185.41      195.82      8.30 o 
  -7   2   4       71.39       70.90      4.26 o 
  -6   2   4        0.50        1.51      1.30 o 
  -5   2   4     1797.32     1857.59     37.31 o 
  -4   2   4       12.02       19.78      1.79 o 
  -3   2   4        0.19        0.70      0.89 o 
  -2   2   4       50.96       47.33      1.90 o 
  -1   2   4       56.84       60.10      2.73 o 
   0   2   4      256.22      253.36      4.67 o 
   1   2   4        0.81       -0.10      0.90 o 
   2   2   4      171.16      183.71      8.11 o 
   3   2   4      200.35      183.02      5.02 o 
   4   2   4      291.44      291.08     11.55 o 
   5   2   4        4.43       10.74      3.42 o 
   6   2   4       20.04       21.03      3.58 o 
   7   2   4       95.40      112.16     14.35 o 
   8   2   4        5.70       10.16      5.83 o 
   9   2   4        1.25       -5.78      5.78 o 
 -11   3   4      273.97      288.43     14.98 o 
 -10   3   4       19.87       12.66      3.67 o 
  -9   3   4        3.18       -1.52      2.71 o 
  -8   3   4      193.87      196.62      7.94 o 
  -7   3   4       17.41       19.69      2.00 o 
  -6   3   4       26.71       32.08      1.90 o 
  -5   3   4       75.66       82.05      2.69 o 
  -4   3   4       27.40       37.21      1.42 o 
  -3   3   4      178.72      192.89      8.60 o 
  -2   3   4      489.77      614.25     57.18 o 
  -1   3   4       68.78       71.93      2.19 o 
   0   3   4       58.03       61.55      2.39 o 
   1   3   4        6.25        5.03      1.38 o 
   2   3   4      481.55      465.47     14.45 o 
   3   3   4        2.71        1.91      1.64 o 
   4   3   4        0.01       -1.95      1.95 o 
   5   3   4       34.81       36.49      4.18 o 
   6   3   4       83.79       87.83      6.82 o 
   7   3   4       83.84       80.33      6.71 o 
   8   3   4       91.51       89.98     12.36 o 
 -11   4   4      230.57      222.00     19.50 o 
 -10   4   4        6.95        4.75      4.08 o 
  -9   4   4       35.60       38.02      4.31 o 
  -8   4   4      167.13      182.39      7.22 o 
  -7   4   4       26.19       27.96      2.22 o 
  -6   4   4       90.18       79.81      3.55 o 
  -5   4   4       28.74       27.99      1.56 o 
  -4   4   4      250.51      286.63     16.87 o 
  -3   4   4       13.44       15.66      2.61 o 
  -2   4   4       99.94      101.01      4.76 o 
  -1   4   4      230.55      235.99     10.12 o 
   0   4   4      113.57      110.65      4.72 o 
   1   4   4       21.99       18.00      2.22 o 
   2   4   4      272.14      297.41      9.37 o 
   3   4   4        2.62        3.58      2.03 o 
   4   4   4      189.50      176.00      8.04 o 
   5   4   4      129.41      114.18     11.28 o 
   6   4   4       76.80       77.13      8.98 o 
   7   4   4       79.26       83.08      9.29 o 
   8   4   4      256.68      270.95     16.32 o 
 -10   5   4       72.41       67.28      8.75 o 
  -9   5   4        6.74       13.00      5.64 o 
  -8   5   4        6.17        4.52      2.82 o 
  -7   5   4      182.76      172.94      8.49 o 
  -6   5   4      127.43      135.01      5.49 o 
  -5   5   4        0.01       -0.87      0.87 o 
  -4   5   4      126.63      120.77      3.79 o 
  -3   5   4      124.04      110.98      6.60 o 
  -2   5   4        3.22        3.07      0.84 o 
  -1   5   4        0.37        0.49      2.15 o 
   0   5   4        6.50        8.10      1.99 o 
   1   5   4       42.63       45.80      2.99 o 
   2   5   4        3.26       -0.20      1.76 o 
   3   5   4       91.38       83.21      5.01 o 
   4   5   4        6.75       12.67      3.64 o 
   5   5   4       26.99       33.58      4.50 o 
   6   5   4        4.58        2.61      3.54 o 
   7   5   4       43.15       35.00     10.67 o 
  -9   6   4       29.60       29.78      8.75 o 
  -8   6   4        0.41        0.12      3.95 o 
  -7   6   4        0.24       -4.14      4.45 o 
  -6   6   4       25.14       28.40      6.29 o 
  -5   6   4       39.53       42.83      6.14 o 
  -4   6   4       34.83       27.02      5.22 o 
  -3   6   4        6.20        5.90      2.07 o 
  -2   6   4       13.91       11.16      1.19 o 
  -1   6   4       78.41       66.61      3.07 o 
   0   6   4       16.23       16.62      2.13 o 
   1   6   4        5.76        4.48      4.07 o 
   2   6   4        4.11       -0.38      2.86 o 
   3   6   4       15.25       14.76      3.27 o 
   4   6   4      382.44      385.28     16.12 o 
   5   6   4      111.53      105.94      8.24 o 
   6   6   4       16.03       16.84      5.30 o 
  -8   7   4        0.03       -3.22      6.29 o 
  -7   7   4       85.33       84.27     11.82 o 
  -6   7   4        0.03        5.99      6.60 o 
  -5   7   4        0.23       -4.45      4.45 o 
  -4   7   4       17.64       12.43      5.68 o 
  -3   7   4       41.90       44.52      6.29 o 
  -2   7   4       14.08       15.66      7.37 o 
  -1   7   4        1.10        0.61      3.99 o 
   0   7   4       43.93       50.04      7.83 o 
   1   7   4       74.29       80.79      6.94 o 
   2   7   4       28.09       25.45      4.64 o 
   3   7   4      127.65      127.79      8.57 o 
   4   7   4        0.01       -3.28      3.28 o 
   5   7   4        4.88        2.52      4.94 o 
  -6   8   4        7.51       11.51      7.98 o 
  -5   8   4        0.00       -2.00      7.06 o 
  -4   8   4        3.69        6.14      6.91 o 
  -3   8   4       27.87       24.10      8.60 o 
  -2   8   4       15.82       24.41      8.14 o 
  -1   8   4       10.84       13.66      7.68 o 
   0   8   4       23.31       28.55      6.75 o 
   1   8   4       25.86       32.70      8.90 o 
   2   8   4       23.80       14.58      6.91 o 
   3   8   4      102.35      120.96     14.74 o 
 -12   1   5       51.02       33.76      6.38 o 
 -11   1   5        8.34        5.03      4.53 o 
 -10   1   5       92.77       88.12      6.19 o 
  -9   1   5        2.17        3.74      3.22 o 
  -8   1   5        1.56        3.56      2.11 o 
  -7   1   5      255.91      285.88      8.71 o 
  -6   1   5      115.08      145.65      4.19 o 
  -5   1   5       26.91       27.76      1.64 o 
  -4   1   5        0.33       -0.73      0.73 o 
  -3   1   5      119.02      108.57      2.99 o 
  -2   1   5      123.95      128.32      2.80 o 
  -1   1   5     1023.67     1141.19     20.48 o 
   0   1   5     2867.50     3125.72     59.18 o 
   1   1   5       93.21       96.24      2.35 o 
   2   1   5       81.22       91.27      2.78 o 
   3   1   5      108.60      114.18      3.86 o 
   4   1   5       75.69       73.39      4.56 o 
   5   1   5      598.67      562.49     19.03 o 
   6   1   5      453.39      424.16     15.68 o 
   7   1   5       14.17       17.82      5.07 o 
   8   1   5       20.43       20.01     12.66 o 
 -12   2   5       40.08       42.85      6.64 o 
 -11   2   5        3.58        4.12      4.61 o 
 -10   2   5       14.24       11.45      5.14 o 
  -9   2   5        0.76       -1.67      2.96 o 
  -8   2   5        0.31        2.81      1.95 o 
  -7   2   5      129.14      123.88      4.39 o 
  -6   2   5       32.19       32.46      1.73 o 
  -5   2   5        0.27        2.34      0.95 o 
  -4   2   5        2.25        4.64      0.77 o 
  -3   2   5        1.77        1.45      0.60 o 
  -2   2   5       36.04       46.15      1.67 o 
  -1   2   5        1.50        3.36      0.75 o 
   0   2   5        0.32       -0.74      0.78 o 
   1   2   5       18.90       23.60      1.59 o 
   2   2   5       74.08       76.65      3.45 o 
   3   2   5      382.67      359.87      9.06 o 
   4   2   5       66.46       61.39      3.43 o 
   5   2   5        9.54        9.66      1.85 o 
   6   2   5      485.01      510.30     19.04 o 
   7   2   5       42.71       34.34      5.33 o 
   8   2   5       31.93       28.04      5.68 o 
 -11   3   5       20.32       25.46      5.35 o 
 -10   3   5       21.05       23.88      4.03 o 
  -9   3   5       25.45       30.59      3.68 o 
  -8   3   5       35.66       30.61      3.79 o 
  -7   3   5       78.53       77.43      3.27 o 
  -6   3   5        4.61        7.66      1.43 o 
  -5   3   5        0.15        0.34      0.60 o 
  -4   3   5        3.75        5.39      2.38 o 
  -3   3   5        5.48       11.27      1.66 o 
  -2   3   5       16.92       13.84      1.74 o 
  -1   3   5       30.46       34.01      1.49 o 
   0   3   5      320.14      331.54      7.75 o 
   1   3   5      119.73      119.17      4.14 o 
   2   3   5      274.08      278.22     15.43 o 
   3   3   5       26.09       27.01      3.19 o 
   4   3   5       30.16       30.82      3.39 o 
   5   3   5      289.87      313.58     12.75 o 
   6   3   5      267.23      254.38     12.79 o 
   7   3   5        0.08       -1.50      5.13 o 
   8   3   5       31.73       40.01      8.08 o 
 -11   4   5        0.47       -3.67      7.29 o 
 -10   4   5       17.24       35.66      7.65 o 
  -9   4   5        6.34        4.33      3.03 o 
  -8   4   5       43.85       42.23      3.61 o 
  -7   4   5      120.90      123.66      6.40 o 
  -6   4   5        0.00       -0.91      0.91 o 
  -5   4   5       17.73       15.06      3.20 o 
  -4   4   5        3.18        6.63      4.45 o 
  -3   4   5       23.42       21.49      3.53 o 
  -2   4   5       27.52       26.27      4.61 o 
  -1   4   5       14.35       15.39      1.06 o 
   0   4   5       22.34       24.28      1.91 o 
   1   4   5        6.25        8.41      1.62 o 
   2   4   5       64.40       60.41      3.82 o 
   3   4   5      146.55      151.81      9.29 o 
   4   4   5        0.59        0.14      3.58 o 
   5   4   5       13.57       24.32      5.22 o 
   6   4   5      207.57      210.54     11.27 o 
   7   4   5       15.10       24.32      5.27 o 
 -10   5   5       83.00       71.51      7.85 o 
  -9   5   5       99.80      110.75      8.57 o 
  -8   5   5        0.66       -3.40      3.79 o 
  -7   5   5       68.21       74.58      6.25 o 
  -6   5   5        4.59        2.87      1.39 o 
  -5   5   5        4.39        8.65      4.04 o 
  -4   5   5       13.30       18.57      4.61 o 
  -3   5   5       16.99       16.73      3.68 o 
  -2   5   5        2.32        2.76      3.07 o 
  -1   5   5        9.08       10.03      1.61 o 
   0   5   5        0.28       -0.95      1.36 o 
   1   5   5       94.72       89.70      4.93 o 
   2   5   5       80.12       74.10      3.78 o 
   3   5   5      190.28      200.64     22.33 o 
   4   5   5       91.96       91.49      6.08 o 
   5   5   5       13.39       19.13      4.46 o 
   6   5   5      135.64      121.67      9.12 o 
   7   5   5        8.68       14.38      6.35 o 
  -9   6   5       18.09        9.75      5.93 o 
  -8   6   5       84.87       94.10      7.59 o 
  -7   6   5        3.76        2.00      5.22 o 
  -6   6   5        0.16        2.76      5.07 o 
  -5   6   5        2.19        3.38      4.30 o 
  -4   6   5       10.15       18.57      5.37 o 
  -3   6   5        8.85       -1.38      3.22 o 
  -2   6   5        5.96        6.75      4.14 o 
  -1   6   5       52.62       46.82      4.30 o 
   0   6   5       18.16       16.02      2.67 o 
   1   6   5       44.99       49.80      5.07 o 
   2   6   5       10.74       12.25      3.73 o 
   3   6   5        2.48       -2.43      3.28 o 
   4   6   5       35.45       30.91      5.51 o 
   5   6   5        6.59        3.83      3.74 o 
   6   6   5        6.36        2.49      5.19 o 
  -8   7   5       11.04        4.76     10.28 o 
  -7   7   5       14.44       13.66      6.45 o 
  -6   7   5        2.68       -4.76      5.37 o 
  -5   7   5        6.17        7.06      4.91 o 
  -4   7   5        0.55        1.84      4.30 o 
  -3   7   5        0.97        2.15      5.37 o 
  -2   7   5       15.99       14.58      5.53 o 
  -1   7   5        7.22        7.52      5.53 o 
   0   7   5       16.70        9.67      5.53 o 
   1   7   5       25.82       31.31      5.83 o 
   2   7   5        8.12        7.52      5.53 o 
   3   7   5        7.26       15.50      9.36 o 
   4   7   5        1.55        1.69      6.60 o 
  -6   8   5        1.73        6.91      5.99 o 
  -5   8   5        0.47        0.46      5.83 o 
  -4   8   5        0.22        1.23      8.60 o 
  -3   8   5        0.74        3.53      8.75 o 
  -2   8   5        0.21       -1.38      5.53 o 
  -1   8   5        1.12        0.92      5.37 o 
   0   8   5        0.00        0.15      8.75 o 
   1   8   5       61.36       54.65      9.67 o 
   2   8   5       82.57       91.03     11.05 o 
 -12   0   6        3.24       -9.82      9.82 o 
 -11   0   6       25.91       34.54      8.29 o 
 -10   0   6       11.49       11.51      5.22 o 
  -9   0   6        3.34       -2.00      3.22 o 
  -8   0   6       33.59       35.00      4.61 o 
  -7   0   6       42.10       40.81      3.23 o 
  -6   0   6       72.19       75.70      4.12 o 
  -5   0   6       46.82       39.91      2.61 o 
  -4   0   6       82.22       78.59      3.53 o 
  -3   0   6        0.77       -0.11      1.07 o 
  -2   0   6     3635.82     3892.12     98.17 o 
  -1   0   6      363.05      374.96      8.67 o 
   0   0   6     1120.36     1148.07     31.16 o 
   1   0   6      151.24      139.57      4.83 o 
   2   0   6      227.95      236.09     12.28 o 
   3   0   6      830.65      807.90     26.25 o 
   4   0   6     1438.86     1440.63     46.51 o 
   5   0   6       68.20       70.92      6.75 o 
   6   0   6      611.17      628.14     30.55 o 
   7   0   6       92.76       96.86     11.51 o 
   8   0   6        8.40       -3.68      7.06 o 
 -12   1   6       29.48       33.36      5.63 o 
 -11   1   6       26.03       34.97      5.57 o 
 -10   1   6       10.17       16.46      8.14 o 
  -9   1   6       36.82       42.25      5.22 o 
  -8   1   6        2.55       -0.86      2.75 o 
  -7   1   6        8.76        7.79      1.93 o 
  -6   1   6        7.33        7.33      1.23 o 
  -5   1   6       67.45       58.97      2.02 o 
  -4   1   6      172.04      165.53      6.53 o 
  -3   1   6        0.01        1.22      1.48 o 
  -2   1   6       94.33      106.59      3.35 o 
  -1   1   6       63.03       59.55      1.70 o 
   0   1   6      218.64      224.65      4.86 o 
   1   1   6      478.28      478.64      9.24 o 
   2   1   6        1.90        2.90      1.13 o 
   3   1   6      521.92      528.94     14.79 o 
   4   1   6      207.84      211.36      7.05 o 
   5   1   6        7.01        0.56      7.37 o 
   6   1   6      138.84      133.93      8.50 o 
   7   1   6       14.56       18.34      5.97 o 
   8   1   6       21.12       16.33      5.58 o 
 -12   2   6       37.37       38.19      6.71 o 
 -11   2   6        0.31        2.23      3.76 o 
 -10   2   6       11.23       10.98      3.94 o 
  -9   2   6        3.61        5.25      3.26 o 
  -8   2   6       16.18       16.82      1.99 o 
  -7   2   6       83.24       83.01      3.50 o 
  -6   2   6       89.93       89.41      3.20 o 
  -5   2   6        3.61        4.22      1.21 o 
  -4   2   6      186.18      182.18      4.91 o 
  -3   2   6      789.88      814.58     19.70 o 
  -2   2   6      361.89      418.95      8.92 o 
  -1   2   6        1.59        1.62      1.11 o 
   0   2   6       96.66      113.08      3.30 o 
   1   2   6       91.94       92.91      3.20 o 
   2   2   6       44.62       47.86      2.68 o 
   3   2   6      876.95      858.54     56.64 o 
   4   2   6     1137.82     1066.65     27.02 o 
   5   2   6       31.97       40.22      7.29 o 
   6   2   6       34.33       31.30      5.37 o 
   7   2   6        0.65        7.63      5.46 o 
 -11   3   6       71.20       81.45      9.63 o 
 -10   3   6       34.59       39.13      4.64 o 
  -9   3   6        8.63        8.40      4.17 o 
  -8   3   6       90.35       91.71      7.91 o 
  -7   3   6       11.24       11.69      1.55 o 
  -6   3   6       76.20       80.85      3.08 o 
  -5   3   6      109.62       92.35      5.57 o 
  -4   3   6        8.22        7.65      2.27 o 
  -3   3   6      132.32      138.84      7.14 o 
  -2   3   6      685.32      712.53     29.09 o 
  -1   3   6      311.23      318.06     12.79 o 
   0   3   6       33.34       35.60      1.58 o 
   1   3   6      626.68      644.38     17.41 o 
   2   3   6      307.53      297.03      8.30 o 
   3   3   6      217.74      204.14     18.50 o 
   4   3   6       37.06       42.69      6.45 o 
   5   3   6        1.15        2.53      3.65 o 
   6   3   6      113.08      120.06      8.90 o 
   7   3   6       68.10       68.77      8.54 o 
 -11   4   6      144.63      152.88     13.98 o 
 -10   4   6        4.96       10.81      6.07 o 
  -9   4   6       47.91       49.57      6.75 o 
  -8   4   6       13.56       11.59      2.44 o 
  -7   4   6       61.54       56.01      3.33 o 
  -6   4   6       18.98        8.82      3.10 o 
  -5   4   6       52.29       41.12      4.35 o 
  -4   4   6      124.66      127.90     13.28 o 
  -3   4   6        8.46       10.75      4.14 o 
  -2   4   6      196.32      194.49     12.28 o 
  -1   4   6       76.98       78.91      5.21 o 
   0   4   6       59.27       55.95      2.37 o 
   1   4   6      149.17      146.86      5.37 o 
   2   4   6        0.56        3.08      2.21 o 
   3   4   6      377.51      378.45     13.66 o 
   4   4   6       17.57       11.95      3.63 o 
   5   4   6       14.14       22.23      4.71 o 
   6   4   6        0.41       -0.50      4.13 o 
   7   4   6       78.25       76.54      8.68 o 
 -10   5   6       15.82       14.31      7.75 o 
  -9   5   6       93.14       84.14      9.01 o 
  -8   5   6       19.20       23.44      5.48 o 
  -7   5   6        3.88        2.55      3.52 o 
  -6   5   6       57.07       59.44      5.83 o 
  -5   5   6      137.94      144.87     19.65 o 
  -4   5   6      114.88      103.92      9.52 o 
  -3   5   6      193.25      170.85     11.97 o 
  -1   5   6       35.79       40.79      2.04 o 
   0   5   6        6.11        5.23      2.72 o 
   1   5   6        2.70        0.50      3.05 o 
   2   5   6        1.17       -2.90      2.90 o 
   3   5   6      133.94      134.93      7.37 o 
   4   5   6        0.06       -0.17      3.76 o 
   5   5   6       29.19       26.53      6.01 o 
   6   5   6       42.02       47.63      6.33 o 
  -9   6   6       68.21       64.93      8.19 o 
  -8   6   6       35.95       32.27      5.68 o 
  -7   6   6       37.67       37.16      6.89 o 
  -6   6   6       12.70       12.13      6.45 o 
  -5   6   6       36.63       29.17      6.60 o 
  -4   6   6       19.76       19.19      5.07 o 
  -3   6   6      225.22      213.68     12.59 o 
  -2   6   6        0.00        4.14      6.14 o 
  -1   6   6        6.81       13.05      5.37 o 
   0   6   6      163.92      166.40     12.43 o 
   1   6   6       16.18       16.00      3.02 o 
   2   6   6       37.55       38.51      5.22 o 
   3   6   6        4.55        3.52      3.73 o 
   4   6   6       18.35       15.55      3.93 o 
   5   6   6        2.50       -4.47      5.76 o 
  -7   7   6        0.02        4.14      6.45 o 
  -6   7   6        0.72       -0.92      5.99 o 
  -5   7   6       14.69       18.73      6.75 o 
  -4   7   6        0.43        0.77      5.53 o 
  -3   7   6       42.79       39.14      8.44 o 
  -2   7   6       20.00       23.64      7.68 o 
  -1   7   6       41.64       39.60      8.60 o 
   0   7   6       54.25       51.42      7.83 o 
   1   7   6      144.38      166.55     13.35 o 
   2   7   6       46.04       45.44      9.98 o 
   3   7   6       38.01       46.05      9.67 o 
  -5   8   6        2.53       -1.23      9.67 o 
  -4   8   6        6.22        2.30      5.99 o 
  -3   8   6        1.19        0.15      5.99 o 
  -2   8   6      122.86      143.68     14.89 o 
  -1   8   6        3.45        0.61      6.60 o 
   1   8   6      157.63      176.84     16.73 o 
 -12   1   7        6.37        2.98      5.65 o 
 -11   1   7        0.34        1.56      4.61 o 
 -10   1   7        0.15        0.96      2.60 o 
  -9   1   7       12.78        9.80      3.91 o 
  -8   1   7        0.12       -0.78      1.92 o 
  -7   1   7        1.43        0.41      1.28 o 
  -6   1   7      147.09      142.17      4.64 o 
  -5   1   7       40.21       40.16      1.88 o 
  -4   1   7      136.62      145.38      3.57 o 
  -3   1   7      194.18      196.61      4.10 o 
  -2   1   7        4.69        6.95      1.04 o 
  -1   1   7        0.08       -0.57      0.93 o 
   0   1   7        0.42       -0.92      1.41 o 
   1   1   7       29.56       31.95      2.75 o 
   2   1   7      813.14      764.31     17.38 o 
   3   1   7        4.92        7.68      1.60 o 
   4   1   7      641.42      623.17     22.01 o 
   5   1   7        0.19        3.78      4.06 o 
   6   1   7        5.49        8.94      4.98 o 
   7   1   7      209.37      212.66     14.82 o 
 -12   2   7       13.16        9.47      6.49 o 
 -11   2   7       34.09       37.83      4.69 o 
 -10   2   7        0.90        2.52      2.73 o 
  -9   2   7       17.68       13.37      3.13 o 
  -8   2   7       32.82       33.64      2.62 o 
  -7   2   7       48.81       42.85      2.94 o 
  -6   2   7       19.41       18.40      1.69 o 
  -5   2   7       70.26       69.73      3.07 o 
  -4   2   7      375.63      374.96     11.35 o 
  -3   2   7       19.74       18.48      2.22 o 
  -2   2   7      634.27      673.27     11.99 o 
  -1   2   7      104.49      104.73      3.07 o 
   0   2   7      152.30      155.27      8.97 o 
   1   2   7      582.40      561.72     12.65 o 
   2   2   7        5.94        2.68      2.63 o 
   3   2   7       14.59       15.68      3.38 o 
   4   2   7        2.17        1.49      2.80 o 
   5   2   7        2.10        1.41      3.39 o 
   6   2   7       12.14       10.23      8.44 o 
   7   2   7       93.30       99.62      9.88 o 
 -11   3   7        0.29       -1.57      4.77 o 
 -10   3   7        6.56        3.10      6.98 o 
  -9   3   7       12.17       11.41      3.12 o 
  -8   3   7        5.12        1.37      2.38 o 
  -7   3   7      108.98       90.26      3.47 o 
  -6   3   7        1.00        0.53      1.39 o 
  -5   3   7       48.57       51.71      4.20 o 
  -4   3   7      136.95      146.01      6.89 o 
  -3   3   7        6.10        7.37      2.30 o 
  -2   3   7       83.89       91.64      3.66 o 
  -1   3   7      286.96      292.85     13.76 o 
   0   3   7      136.11      132.39      6.21 o 
   1   3   7      950.84      946.90     27.48 o 
   2   3   7      216.97      215.05      9.33 o 
   3   3   7       57.21       60.37      5.28 o 
   4   3   7        9.07        8.55      3.46 o 
   5   3   7        0.09       -3.67      3.67 o 
   6   3   7        5.31        3.10      4.20 o 
 -11   4   7        0.06        3.32      6.64 o 
 -10   4   7        1.31        6.97      4.93 o 
  -9   4   7        2.73        1.25      4.62 o 
  -8   4   7        5.61        7.56      4.09 o 
  -7   4   7        4.67        2.77      3.87 o 
  -6   4   7       34.58       30.61      4.23 o 
  -5   4   7       63.81       61.30      4.99 o 
  -4   4   7       18.53       26.94      3.61 o 
  -3   4   7       12.12        8.60      4.30 o 
  -2   4   7       81.77       91.80      8.60 o 
  -1   4   7       46.45       47.10      2.05 o 
   0   4   7      171.27      163.08      5.08 o 
   1   4   7      473.30      468.22     15.65 o 
   2   4   7       94.37      106.93      9.90 o 
   3   4   7        7.03        8.34      4.37 o 
   4   4   7        4.07        6.08      4.09 o 
   5   4   7       18.10       19.90      5.43 o 
   6   4   7       20.49       20.75      5.88 o 
 -10   5   7        1.95        3.13      4.91 o 
  -9   5   7        1.06        6.12      5.68 o 
  -8   5   7        0.72       -3.26      6.22 o 
  -7   5   7       92.98       85.55      7.31 o 
  -6   5   7        0.57       -0.61      4.45 o 
  -5   5   7      211.17      200.85     28.24 o 
  -4   5   7      179.31      159.03     11.51 o 
  -3   5   7        5.02        7.68      4.14 o 
  -2   5   7        7.50       11.82      5.99 o 
  -1   5   7      540.65      552.94     21.91 o 
   0   5   7       67.23       58.08      4.13 o 
   1   5   7      806.29      827.47     25.28 o 
   2   5   7       76.48       74.91      6.34 o 
   3   5   7       21.46       10.72      5.30 o 
   4   5   7      147.08      152.58     10.36 o 
   5   5   7       23.90       25.34      6.32 o 
  -9   6   7        0.00        4.46      6.36 o 
  -8   6   7       10.65       12.48      6.34 o 
  -7   6   7        1.89        3.90      4.87 o 
  -6   6   7       45.65       38.68      8.14 o 
  -5   6   7      184.82      156.57     17.35 o 
  -4   6   7       67.38       84.12     10.44 o 
  -3   6   7       26.54       26.40      8.44 o 
  -2   6   7       84.31       71.69     11.36 o 
  -1   6   7      141.96      142.91     12.74 o 
   0   6   7      270.68      272.93     17.50 o 
   1   6   7       40.85       36.07      7.98 o 
   2   6   7        9.38       12.43      7.83 o 
   3   6   7       13.41       28.55     10.28 o 
   4   6   7        7.74        7.83      7.98 o 
  -7   7   7       14.81       11.67     10.28 o 
  -6   7   7        6.03       14.12      9.36 o 
  -5   7   7      135.23      113.13     12.28 o 
  -4   7   7      181.63      176.84     13.66 o 
  -3   7   7        1.94        7.83      5.99 o 
  -2   7   7      101.72       92.26     12.89 o 
  -1   7   7      293.90      258.81     21.80 o 
   0   7   7        0.41        5.53      6.75 o 
   1   7   7       95.35       82.74     11.51 o 
   2   7   7       97.36       83.20     13.05 o 
  -4   8   7       73.23       52.04     13.35 o 
  -3   8   7       14.37        2.92      7.52 o 
  -2   8   7       73.86       91.64     13.66 o 
  -1   8   7       10.49       15.04      8.44 o 
 -12   0   8        3.86        1.38      7.98 o 
 -11   0   8       27.75       33.92      6.60 o 
 -10   0   8        1.59        2.46      4.30 o 
  -9   0   8      181.67      180.52     16.27 o 
  -8   0   8      107.24      104.23      7.52 o 
  -7   0   8      156.37      158.11     10.75 o 
  -6   0   8       21.14       23.60      2.41 o 
  -5   0   8       91.97       91.77      4.53 o 
  -4   0   8      638.23      615.98     21.11 o 
  -3   0   8      618.35      615.49     15.73 o 
  -2   0   8       59.55       60.57      5.30 o 
  -1   0   8        0.58        1.82      1.48 o 
   0   0   8        2.16       -0.92      2.06 o 
   1   0   8        0.81        1.00      2.61 o 
   2   0   8       20.18       14.31      3.09 o 
   3   0   8        0.42       -3.20      3.53 o 
   4   0   8       40.97       38.22      5.22 o 
   5   0   8       24.68       31.93      8.14 o 
   6   0   8       11.88        9.67      6.75 o 
 -12   1   8       13.83       14.30      7.21 o 
 -11   1   8        4.54        7.89      6.29 o 
 -10   1   8        3.09        3.43      2.84 o 
  -9   1   8       42.52       40.61      6.06 o 
  -8   1   8        2.60        4.44      2.93 o 
  -7   1   8        4.16        2.17      1.68 o 
  -6   1   8        4.98        5.46      1.56 o 
  -5   1   8        7.16        5.99      1.33 o 
  -4   1   8        3.04        4.87      1.13 o 
  -3   1   8      175.96      176.77      4.18 o 
  -2   1   8       12.00       12.37      1.37 o 
  -1   1   8        2.39        1.24      1.10 o 
   0   1   8       17.68       20.01      2.16 o 
   1   1   8        0.87        4.17      1.99 o 
   2   1   8       13.03       10.47      1.87 o 
   3   1   8       47.76       47.68      6.06 o 
   4   1   8        0.16       -0.86      4.02 o 
   5   1   8        0.44        0.18      3.69 o 
   6   1   8       32.20       29.15      7.29 o 
 -11   2   8        0.36       -5.37      5.37 o 
 -10   2   8       65.90       70.47      4.90 o 
  -9   2   8       43.10       31.26      3.41 o 
  -8   2   8       88.61       96.18      4.61 o 
  -7   2   8       21.75       16.77      4.66 o 
  -6   2   8       93.82       86.24      3.37 o 
  -5   2   8      170.94      173.19      4.77 o 
  -4   2   8      269.75      281.44      9.21 o 
  -3   2   8      786.21      790.00     16.11 o 
  -2   2   8       10.89       14.69      1.46 o 
  -1   2   8        0.12        0.17      1.23 o 
   0   2   8      133.45      132.82      5.41 o 
   1   2   8       19.55       22.68      2.92 o 
   2   2   8       73.15       74.09      5.91 o 
   3   2   8      132.31      120.08     10.21 o 
   4   2   8        0.83        8.39      4.91 o 
   5   2   8       28.45       29.22      5.38 o 
   6   2   8        0.03        4.37      4.98 o 
 -11   3   8       28.07       36.95      6.85 o 
 -10   3   8       46.09       57.73     12.51 o 
  -9   3   8       30.90       30.39      4.83 o 
  -8   3   8      120.91      102.57     11.82 o 
  -7   3   8      266.38      259.87      9.29 o 
  -6   3   8        1.03        7.46      3.17 o 
  -5   3   8        0.64        0.39      2.88 o 
  -4   3   8      399.80      390.85     25.87 o 
  -3   3   8       21.20       22.71      1.26 o 
  -2   3   8      418.24      441.61     14.08 o 
  -1   3   8       15.01       19.02      2.60 o 
   0   3   8       58.31       51.40      3.19 o 
   1   3   8      169.70      171.80      8.23 o 
   2   3   8      260.62      249.97     14.66 o 
   3   3   8      142.17      150.96     11.97 o 
   4   3   8       18.90       18.29      4.24 o 
   5   3   8      160.59      179.96     14.89 o 
 -10   4   8        0.02       -2.10      7.91 o 
  -9   4   8      211.38      206.02     12.88 o 
  -8   4   8       12.21       12.18      4.40 o 
  -7   4   8       13.30       13.67      3.72 o 
  -6   4   8       15.62       11.97      4.00 o 
  -5   4   8      205.43      217.87     19.03 o 
  -4   4   8      144.98      165.48     22.49 o 
  -3   4   8      341.71      333.10     18.57 o 
  -2   4   8      704.87      749.09     37.92 o 
  -1   4   8     1406.50     1485.19     34.85 o 
   0   4   8      149.18      153.72      9.82 o 
   1   4   8      133.41      141.84      8.03 o 
   2   4   8      116.32      125.00      7.15 o 
   3   4   8       12.93       16.13      4.16 o 
   4   4   8       11.59        9.29      6.83 o 
   5   4   8       16.78       13.07      5.25 o 
 -10   5   8       16.02       17.85      7.09 o 
  -9   5   8        0.42       -0.84      4.83 o 
  -8   5   8        0.21        6.17      4.97 o 
  -7   5   8       99.52      107.04      7.98 o 
  -6   5   8      158.50      159.63     14.66 o 
  -5   5   8       52.27       36.23      7.21 o 
  -4   5   8       31.95       29.47      6.75 o 
  -3   5   8      391.82      378.54     22.26 o 
  -2   5   8      107.08      106.99      8.90 o 
  -1   5   8       25.76       24.25      6.60 o 
   0   5   8       56.06       59.87      9.36 o 
   1   5   8      149.94      152.53     10.21 o 
   2   5   8        0.02       -3.01      3.01 o 
   3   5   8        0.95       -1.49      6.22 o 
   4   5   8      206.31      210.72     18.73 o 
  -8   6   8       12.87        9.57      5.42 o 
  -7   6   8       29.79       33.00      8.60 o 
  -6   6   8      285.46      233.48     17.81 o 
  -5   6   8        5.95        3.68      5.68 o 
  -4   6   8        0.43       -3.38      5.07 o 
  -3   6   8      202.57      203.70     15.81 o 
  -1   6   8      363.23      353.52     22.72 o 
   0   6   8      480.92      509.17     25.94 o 
   1   6   8        3.75        2.92      6.14 o 
   2   6   8        0.01        4.14      6.75 o 
   3   6   8      173.75      172.39     17.65 o 
  -6   7   8        8.34        0.31      7.52 o 
  -5   7   8       21.12       22.26     10.13 o 
  -4   7   8       13.84        3.84      6.14 o 
  -3   7   8       10.81        1.84      6.45 o 
  -2   7   8      183.45      176.07     16.12 o 
  -1   7   8      176.15      169.47     17.35 o 
   0   7   8       51.96       53.27     10.28 o 
   1   7   8       37.90       40.99      9.52 o 
 -11   1   9      101.17       84.87      6.67 o 
 -10   1   9      142.81      153.65      7.41 o 
  -9   1   9      162.80      167.69      7.50 o 
  -8   1   9       71.58       69.25      4.89 o 
  -7   1   9      134.70      127.22      4.44 o 
  -6   1   9      751.52      737.66     17.76 o 
  -5   1   9     1903.86     1858.68     38.68 o 
  -4   1   9       49.78       48.58      2.51 o 
  -3   1   9       49.95       48.25      3.06 o 
  -2   1   9        0.76        2.02      1.52 o 
  -1   1   9       41.81       47.84      2.76 o 
   0   1   9       83.83       76.90      5.10 o 
   1   1   9      462.71      428.63     16.63 o 
   2   1   9        6.62        4.43      2.92 o 
   3   1   9        9.19        6.76      4.02 o 
   4   1   9       20.10       18.09      4.34 o 
   5   1   9        2.12       -0.04      4.06 o 
 -11   2   9        0.71        0.85      6.98 o 
 -10   2   9       14.99       15.46      4.94 o 
  -9   2   9       68.69       69.69      5.40 o 
  -8   2   9       15.25       12.69      2.75 o 
  -7   2   9       18.68       21.41      2.44 o 
  -6   2   9       13.75       12.87      1.67 o 
  -5   2   9       26.91       27.48      3.44 o 
  -4   2   9      251.73      244.71      6.61 o 
  -3   2   9       87.06       91.49      2.97 o 
  -2   2   9      446.59      431.49     12.46 o 
  -1   2   9       82.88       78.96      3.40 o 
   0   2   9        9.19        4.77      3.13 o 
   1   2   9      197.03      186.72      9.38 o 
   2   2   9        4.33        1.19      2.58 o 
   3   2   9        0.18       -0.45      3.20 o 
   4   2   9        2.33        9.13      4.12 o 
   5   2   9        2.28        3.38     10.13 o 
 -11   3   9      111.28      127.06     10.33 o 
 -10   3   9        0.41        0.42      4.66 o 
  -9   3   9        1.35       -4.87      4.87 o 
  -8   3   9        0.15        5.44      3.68 o 
  -7   3   9       44.48       44.43      5.62 o 
  -6   3   9       41.21       46.87      5.28 o 
  -5   3   9      416.02      408.05     17.53 o 
  -4   3   9      308.96      321.59     19.50 o 
  -3   3   9      237.62      246.60      9.13 o 
  -2   3   9       62.22       64.60      4.26 o 
  -1   3   9       47.80       50.63      2.77 o 
   0   3   9       64.01       70.39      6.91 o 
   1   3   9       87.36       86.11      5.48 o 
   2   3   9       12.64       10.57      4.68 o 
   3   3   9        2.44        3.13      4.24 o 
   4   3   9       13.89       11.12      5.82 o 
 -10   4   9        0.67        4.15      6.69 o 
  -9   4   9        0.51       13.07      5.35 o 
  -8   4   9       92.59       80.12      7.58 o 
  -7   4   9       15.55       11.29      4.46 o 
  -6   4   9       94.86       94.62      7.19 o 
  -5   4   9        4.87        6.35      4.84 o 
  -4   4   9      114.12      101.77      8.60 o 
  -3   4   9       92.52       92.26      9.98 o 
  -2   4   9      170.07      158.72     11.05 o 
  -1   4   9        1.31       -0.08      1.77 o 
   0   4   9       20.59       18.58      3.61 o 
   1   4   9       50.94       51.18      5.08 o 
   2   4   9       30.28       24.73      4.49 o 
   3   4   9        1.41        1.93      3.47 o 
   4   4   9        5.79       11.07      4.79 o 
  -9   5   9       31.46       25.74      7.52 o 
  -8   5   9        1.84        9.31      5.68 o 
  -7   5   9       33.78       34.47      6.53 o 
  -6   5   9       16.93       13.40      5.41 o 
  -5   5   9       29.28       32.70      7.52 o 
  -4   5   9       76.76       86.42      9.36 o 
  -3   5   9      136.97      132.78     12.59 o 
  -2   5   9      128.43      121.42     10.90 o 
  -1   5   9        1.09       -3.99      6.75 o 
   0   5   9        6.63        5.99      6.29 o 
   1   5   9        3.26        4.30      6.91 o 
   2   5   9       34.78       32.39      9.98 o 
   3   5   9       47.61       69.69     11.82 o 
  -8   6   9       25.09       19.19      8.60 o 
  -7   6   9        5.51       15.96      7.83 o 
  -6   6   9       23.75       17.81      7.98 o 
  -5   6   9       14.10       16.73      5.99 o 
  -4   6   9        0.02       -7.06      8.44 o 
  -3   6   9       22.77       19.50      7.06 o 
  -2   6   9        0.40       -3.07      6.45 o 
  -1   6   9      112.14      121.42     14.58 o 
   0   6   9        5.50        6.14      8.44 o 
   1   6   9        3.11       -3.68      6.60 o 
  -5   7   9        3.48      -10.28     10.28 o 
  -4   7   9       12.45        9.52      8.14 o 
  -3   7   9       37.11       37.76     12.43 o 
  -2   7   9       91.28       70.00     11.05 o 
  -1   7   9        3.89        7.52      8.90 o 
 -11   0  10      130.91      147.06     13.82 o 
 -10   0  10       89.35       84.89     10.28 o 
  -9   0  10       96.98      102.57      7.35 o 
  -8   0  10      318.19      282.84     23.64 o 
  -7   0  10      517.63      525.27     18.58 o 
  -6   0  10      108.03       98.17      6.05 o 
  -5   0  10      132.01      131.49      7.29 o 
  -4   0  10      454.50      436.57     24.25 o 
  -3   0  10      138.92      151.82      7.06 o 
  -2   0  10      142.05      143.22      7.37 o 
  -1   0  10      845.46      688.01     32.54 o 
   0   0  10       10.67       17.96      5.53 o 
   1   0  10        3.14        0.92      3.99 o 
   2   0  10        2.79        2.76      4.45 o 
   3   0  10        0.01       -3.22      9.06 o 
   4   0  10       43.61       73.99     11.82 o 
 -11   1  10        4.87        0.97      4.79 o 
 -10   1  10       65.28       75.38      6.10 o 
  -9   1  10       52.49       54.72      4.40 o 
  -8   1  10       30.58       31.42      3.31 o 
  -7   1  10      268.69      264.21      8.56 o 
  -6   1  10      122.89      114.63      4.05 o 
  -5   1  10       31.48       29.76      2.22 o 
  -4   1  10      102.71       94.97      3.56 o 
  -3   1  10       23.89       24.75      2.26 o 
  -2   1  10        4.35        6.21      1.84 o 
  -1   1  10       18.94       17.70      3.47 o 
   0   1  10        3.45        7.47      2.44 o 
   1   1  10        0.77        2.95      2.64 o 
   2   1  10       35.38       34.28      4.26 o 
   3   1  10       13.00       20.97      4.97 o 
   4   1  10        3.39       -0.21      4.91 o 
 -11   2  10        0.52        7.43      5.68 o 
 -10   2  10        9.22        3.54      6.75 o 
  -9   2  10        0.01        0.14      3.65 o 
  -8   2  10       25.63       24.82      5.24 o 
  -7   2  10      714.21      690.47     21.40 o 
  -6   2  10       44.20       43.84      3.99 o 
  -5   2  10      232.36      225.84      8.56 o 
  -4   2  10        3.39        2.92      1.81 o 
  -3   2  10        2.38        1.00      1.69 o 
  -2   2  10       70.17       64.56      4.51 o 
  -1   2  10      220.92      189.81      9.44 o 
   0   2  10       47.18       42.13      4.83 o 
   1   2  10       55.84       45.11      8.21 o 
   2   2  10        5.98       11.70      4.09 o 
   3   2  10        7.59       12.65      4.99 o 
   4   2  10        0.02       -4.16      4.80 o 
 -10   3  10        1.31        4.36      5.81 o 
  -9   3  10        1.17        1.93      4.41 o 
  -8   3  10      114.44      107.30      9.36 o 
  -7   3  10      317.98      333.14     14.44 o 
  -6   3  10        0.45        6.07      4.43 o 
  -5   3  10       16.29       12.31      3.84 o 
  -4   3  10      376.69      395.75     34.59 o 
  -3   3  10        1.29        0.32      2.00 o 
  -2   3  10      177.88      179.82     12.74 o 
  -1   3  10       18.86       18.52      2.27 o 
   0   3  10        0.10       -2.08      3.08 o 
   1   3  10       20.67       15.66      6.60 o 
   2   3  10        0.24        1.87      3.53 o 
   3   3  10        6.48        4.32      4.53 o 
 -10   4  10      123.49      156.35     12.72 o 
  -9   4  10        0.10       10.47     11.21 o 
  -8   4  10      112.17      118.67     10.90 o 
  -7   4  10       62.88       52.64     10.82 o 
  -6   4  10       47.41       51.17      9.67 o 
  -5   4  10       10.44        8.14      4.84 o 
  -4   4  10        0.07        0.36      2.87 o 
  -3   4  10       37.94       41.74      4.46 o 
  -2   4  10       79.45       85.08      7.56 o 
  -1   4  10       11.03        2.15      7.21 o 
   0   4  10        3.75        1.38      5.83 o 
   1   4  10       10.75        7.83      6.75 o 
   2   4  10       11.45       11.05     10.59 o 
   3   4  10        0.06        2.61      8.14 o 
  -8   5  10      244.49      249.05     14.62 o 
  -7   5  10       23.87       31.41      8.81 o 
  -6   5  10        8.70        5.61      5.90 o 
  -5   5  10       60.21       61.86     10.90 o 
  -4   5  10        0.03        7.21      7.83 o 
  -2   5  10        0.57        3.53      5.37 o 
  -1   5  10       54.82       63.24     10.90 o 
   0   5  10       15.22       -1.38      6.45 o 
   1   5  10        0.00        6.91      7.68 o 
  -7   6  10      132.08      141.07     17.65 o 
  -6   6  10        2.74       -0.31      6.60 o 
  -5   6  10        1.46        2.30      9.21 o 
  -4   6  10      138.06      135.39     14.43 o 
  -3   6  10        6.90       13.82      7.21 o 
  -2   6  10       11.29        6.14      7.83 o 
  -1   6  10       20.85       25.79     11.97 o 
   0   6  10       28.54       38.84     13.35 o 
 -11   1  11       33.45       57.41     11.21 o 
 -10   1  11        5.20        4.95      4.18 o 
  -9   1  11        7.21        6.12      3.95 o 
  -8   1  11        0.71       -0.11      2.16 o 
  -7   1  11       12.73       13.04      2.18 o 
  -6   1  11       91.88       84.38      4.24 o 
  -5   1  11        1.11       -1.13      1.73 o 
  -4   1  11        2.54        5.17      1.79 o 
  -3   1  11       99.96       74.29      3.73 o 
  -2   1  11        0.19        0.56      2.24 o 
  -1   1  11       15.93       10.98      3.39 o 
   0   1  11        1.20        0.86      3.68 o 
   1   1  11        0.40        0.55      3.02 o 
   2   1  11        9.97       17.73      4.50 o 
   3   1  11       86.35      113.88      9.20 o 
 -10   2  11        0.21       -5.81      5.81 o 
  -9   2  11      160.02      145.61      9.96 o 
  -8   2  11        3.09        2.77      7.91 o 
  -7   2  11       68.74       72.94      5.03 o 
  -6   2  11        2.74        1.44      3.28 o 
  -5   2  11        3.70        1.85      1.97 o 
  -4   2  11       47.57       46.69      3.39 o 
  -3   2  11       47.08       45.26      3.91 o 
  -2   2  11        0.22       -2.46      2.46 o 
  -1   2  11        0.98        4.14      3.18 o 
   0   2  11        1.95        1.58      3.73 o 
   1   2  11        4.19        7.70      4.54 o 
   2   2  11       26.12       26.16      4.85 o 
   3   2  11        1.77       12.09      5.58 o 
 -10   3  11       11.40        6.98      6.29 o 
  -9   3  11      131.39      115.31      9.21 o 
  -8   3  11       12.23        8.06      5.32 o 
  -7   3  11       42.91       40.62     11.51 o 
  -6   3  11       21.88       19.29      4.04 o 
  -5   3  11       42.20       45.08      4.66 o 
  -4   3  11       56.73       51.81      5.59 o 
  -3   3  11       42.65       43.33      5.99 o 
  -2   3  11        6.50       11.27      3.78 o 
  -1   3  11        2.43        1.23      5.68 o 
   0   3  11        2.81        9.67      5.83 o 
   1   3  11        1.76       -1.95      3.34 o 
   2   3  11        9.49       11.95      4.85 o 
  -9   4  11       65.44       48.48      8.35 o 
  -8   4  11        0.13       -0.43      6.29 o 
  -7   4  11       10.92        9.88      5.74 o 
  -6   4  11       23.49       22.03      4.68 o 
  -5   4  11       35.83       38.04      4.70 o 
  -4   4  11       42.92       52.51      5.33 o 
  -3   4  11       65.60       56.18      8.60 o 
  -2   4  11        1.45        3.22      5.22 o 
  -1   4  11        0.02       -5.68      5.68 o 
   0   4  11        8.85       11.97      7.98 o 
   1   4  11        1.27        4.76      7.37 o 
  -7   5  11       15.57       25.67      8.65 o 
  -6   5  11      213.33      208.00     18.27 o 
  -5   5  11       43.08       63.09      8.14 o 
  -4   5  11       66.27       67.23      9.67 o 
  -2   5  11        0.09        7.52      7.21 o 
  -1   5  11        0.82       -2.46      6.75 o 
   0   5  11        0.30       -6.60     11.05 o 
  -4   6  11       54.13       73.68     14.89 o 
 -10   0  12       93.79      123.11     15.50 o 
  -9   0  12       98.63       97.07      9.44 o 
  -8   0  12       65.34       85.72      7.29 o 
  -7   0  12        0.00       -1.57      3.39 o 
  -6   0  12       39.03       40.24      4.46 o 
  -5   0  12        0.00       -0.06      2.72 o 
  -4   0  12        7.01        6.60      2.92 o 
  -3   0  12        9.36       11.67      4.14 o 
  -2   0  12        2.79        6.60      4.45 o 
  -1   0  12        9.03        7.21      5.07 o 
   0   0  12        0.34        4.61      5.22 o 
   1   0  12       46.10       44.36      7.98 o 
   2   0  12       71.82      108.68     15.50 o 
 -10   1  12        0.35        2.68      3.92 o 
  -9   1  12       13.64       15.48      4.75 o 
  -8   1  12        0.89        2.75      2.94 o 
  -7   1  12       48.29       45.39      4.54 o 
  -6   1  12        0.24       -0.96      2.31 o 
  -5   1  12        3.75        5.65      2.36 o 
  -4   1  12       27.29       28.60      4.06 o 
  -3   1  12        5.48        4.10      2.99 o 
  -2   1  12        0.04       -0.19      3.06 o 
  -1   1  12        0.72        2.72      3.17 o 
   0   1  12        0.00       -5.12      6.14 o 
   1   1  12       21.05       25.82      6.91 o 
   2   1  12        2.64        3.40      6.06 o 
  -9   2  12        1.37       -1.24      3.67 o 
  -8   2  12       46.28       56.64      5.85 o 
  -7   2  12       86.31       89.63      6.22 o 
  -6   2  12       28.87       29.57      4.14 o 
  -5   2  12        5.21        7.42      3.97 o 
  -4   2  12        8.83       12.10      3.17 o 
  -3   2  12        5.11        1.24      2.84 o 
  -2   2  12       21.72       25.21      4.71 o 
  -1   2  12        0.60        1.45      3.64 o 
   0   2  12        1.26        2.00      3.41 o 
   1   2  12       36.97       33.68      5.91 o 
  -9   3  12        0.02       -0.99      5.20 o 
  -8   3  12      171.88      172.20     14.28 o 
  -7   3  12       23.44       22.15      4.70 o 
  -6   3  12        0.23        3.97      3.30 o 
  -5   3  12       27.65       29.35      4.47 o 
  -4   3  12       10.95       20.95      4.57 o 
  -3   3  12       15.80       29.78      7.06 o 
  -2   3  12        0.04        1.23      6.75 o 
   0   3  12       95.10      130.48     15.20 o 
  -8   4  12       16.46       15.66      9.67 o 
  -7   4  12       38.73       35.17      7.39 o 
  -6   4  12        0.28       -2.39      4.90 o 
  -5   4  12       96.59       98.30      7.59 o 
  -4   4  12        2.57        5.07      6.60 o 
  -3   4  12       24.24       35.61      8.44 o 
  -2   4  12       27.00       38.84     10.59 o 
  -1   4  12       43.03       43.44     10.13 o 
  -5   5  12        0.82        3.07     10.13 o 
  -4   5  12       10.52       17.50      8.14 o 
  -3   5  12        6.70       17.04      8.14 o 
  -9   1  13       60.52       51.92      7.24 o 
  -8   1  13        5.82        5.21      3.88 o 
  -7   1  13        4.82        5.34      4.49 o 
  -6   1  13        6.34       11.23      3.83 o 
  -5   1  13        0.73       -0.43      3.36 o 
  -4   1  13       33.51       55.78      4.98 o 
  -3   1  13        6.56        7.73      3.38 o 
  -2   1  13        0.00        1.30      8.06 o 
  -1   1  13        0.20        3.77      4.84 o 
   0   1  13       44.70       62.09      7.98 o 
  -8   2  13        0.34       -4.78      4.78 o 
  -7   2  13       11.57        9.49      4.82 o 
  -6   2  13        7.03        9.23      3.68 o 
  -5   2  13       12.93       20.30      4.11 o 
  -4   2  13        0.67        4.45      5.68 o 
  -3   2  13        3.09        4.91      5.07 o 
  -2   2  13       25.66       32.85      9.06 o 
  -1   2  13        2.70       -1.54      8.14 o 
  -7   3  13        8.47       11.37      3.99 o 
  -6   3  13        2.58        4.23      3.51 o 
  -5   3  13        3.97        6.52      3.87 o 
  -4   3  13        0.19        5.37      5.22 o 
  -3   3  13       56.62       59.25     10.28 o 
  -2   3  13        0.09       -3.07      9.52 o 
  -7   0  14        3.38       12.28     10.90 o 
  -6   0  14      176.96      235.78     20.26 o 
  -5   0  14        7.45       16.27      6.75 o 
  -4   0  14        0.90       -5.68      5.68 o 
  -3   0  14       12.78        7.21      5.53 o 
  -7   1  14       25.28       25.99     11.86 o 
  -6   1  14       18.49       30.83      4.61 o 
  -5   1  14        1.99        2.06      4.61 o 
  -4   1  14       16.86       17.57      7.98 o 
  -3   1  14       71.33       97.94     11.05 o 
  -5   2  14      119.58      154.09     14.61 o 
                                                 
